# Supplementary material for: Inhibition mechanism of the chloride channel TMEM16A by the pore blocker 1PBC
Source: Nat Commun. 2022 May 19;13:2798. doi: 10.1038/s41467-022-30479-1 (PMC9120017; doi:10.1038/s41467-022-30479-1)
Supplement: Supplementary file 4 — Source Data [file 41467_2022_30479_MOESM4_ESM.zip]

Archive with 12 entries (11 files):
- source_data/
- source_data/fig1.xlsx
- source_data/fig2.xlsx
- source_data/fig3.xlsx
- source_data/fig5.xlsx
- source_data/fig7.xlsx
- source_data/fig8.xlsx
- source_data/figS1.xlsx
- source_data/figS2.xlsx
- source_data/figS6.xlsx
- source_data/figS7.xlsx
- source_data/figS8.xlsx
