# Supplementary material for: Inhibition mechanism of the chloride channel TMEM16A by the pore blocker 1PBC
Source: Nat Commun. 2022 May 19;13:2798. doi: 10.1038/s41467-022-30479-1 (PMC9120017; doi:10.1038/s41467-022-30479-1)
Supplement: Supplementary file 4 — Source Data [file 41467_2022_30479_MOESM4_ESM.zip › source_data/fig1.xlsx]

## Sheet: fig1b_avr
V (mV)	0	1	3	10	30	100
140	1	0.70354	0.454293	0.186219	0.0660996	0.0283181
120	0.894819	0.595079	0.375287	0.158774	0.057147	0.0239995
100	0.781178	0.510334	0.317281	0.138266	0.0498032	0.0203815
80	0.650872	0.425625	0.26965	0.120196	0.0451338	0.0176349
60	0.507349	0.345396	0.223301	0.10243	0.0388191	0.0147985
40	0.346734	0.246264	0.167829	0.0818846	0.0306474	0.0112045
20	0.178916	0.134028	0.0951965	0.0492469	0.0187377	0.00692452
0	0.00224468	0.00178269	0.00131572	0.000739708	0.000281059	0.000108482
-20	-0.177031	-0.148575	-0.11334	-0.067949	-0.0257922	-0.0102596
-40	-0.356849	-0.312555	-0.248193	-0.158613	-0.0654473	-0.0260215
-60	-0.532633	-0.480705	-0.397652	-0.262844	-0.117119	-0.0477753
-80	-0.705693	-0.660986	-0.556988	-0.38802	-0.184339	-0.0770676
-100	-0.873728	-0.835963	-0.717995	-0.521147	-0.263962	-0.111751
-120	-1.02895	-1.00366	-0.873517	-0.661607	-0.354542	-0.155149
-140	-1.18105	-1.14508	-1.03119	-0.798398	-0.447635	-0.204201

## Sheet: fig1b_sem
V (mV)	0	1	3	10	30	100
140	0	0.00871611	0.0132043	0.0151395	0.00902615	0.00212245
120	0.00319795	0.00833792	0.010436	0.0131275	0.00768146	0.00118922
100	0.0082333	0.00411598	0.00700068	0.0123261	0.00545967	0.00114771
80	0.0108993	0.00746599	0.00697438	0.00957819	0.00712018	0.000541609
60	0.0107552	0.00368849	0.00626578	0.0089426	0.00641246	0.000840348
40	0.00890949	0.00447963	0.00501628	0.00831139	0.00760233	0.00102504
20	0.00518588	0.0109246	0.00597404	0.00878877	0.00537901	0.00208468
0	0.00170943	0.00801749	0.00518339	0.010454	0.00649197	0.00299407
-20	0.00814146	0.0102075	0.00691766	0.0118815	0.00787508	0.00400625
-40	0.0158675	0.00977276	0.00909429	0.0137017	0.00877753	0.00297506
-60	0.023773	0.0127219	0.00819814	0.0125456	0.010467	0.00272599
-80	0.031097	0.0114551	0.0096559	0.0115499	0.00789455	0.00389893
-100	0.0398931	0.0123947	0.00964588	0.0111393	0.0113041	0.00351299
-120	0.0446693	0.0170538	0.00905063	0.0123768	0.0100248	0.00486402
-140	0.0560091	0.0171131	0.010901	0.0109374	0.00836547	0.00631807

## Sheet: fig1c_avr
V (mV)	1	3	10	30	100
140	0.64683	0.417674	0.171208	0.0607716	0.0260355
120	0.611422	0.385594	0.163134	0.0587164	0.0246586
100	0.600628	0.373418	0.16273	0.058615	0.0239877
80	0.60122	0.380896	0.169784	0.063754	0.0249102
60	0.62591	0.404656	0.185619	0.0703461	0.026817
40	0.65299	0.445012	0.217124	0.0812642	0.0297097
20	0.688728	0.489186	0.253065	0.0962872	0.035583
0	0.730168	0.538903	0.302975	0.115118	0.0444327
-20	0.771607	0.588619	0.352886	0.133949	0.0532824
-40	0.805272	0.63945	0.408654	0.16862	0.0670422
-60	0.829759	0.686399	0.453704	0.202162	0.0824664
-80	0.861147	0.725657	0.505522	0.240161	0.100406
-100	0.879655	0.755521	0.548385	0.277758	0.117592
-120	0.896796	0.780509	0.591162	0.316792	0.13863
-140	0.891386	0.802734	0.621514	0.348462	0.158961

## Sheet: fig1c_sem
V (mV)	1	3	10	30	100
140	0.00871611	0.0132043	0.0151395	0.00902615	0.00212245
120	0.00833792	0.010436	0.0131275	0.00768146	0.00118922
100	0.00411598	0.00700068	0.0123261	0.00545967	0.00114771
80	0.00746599	0.00697438	0.00957819	0.00712018	0.000541609
60	0.00368849	0.00626578	0.0089426	0.00641246	0.000840348
40	0.00447963	0.00501628	0.00831139	0.00760233	0.00102504
20	0.0109246	0.00597404	0.00878877	0.00537901	0.00208468
0	0.00801749	0.00518339	0.010454	0.00649197	0.00299407
-20	0.0102075	0.00691766	0.0118815	0.00787508	0.00400625
-40	0.00977276	0.00909429	0.0137017	0.00877753	0.00297506
-60	0.0127219	0.00819814	0.0125456	0.010467	0.00272599
-80	0.0114551	0.0096559	0.0115499	0.00789455	0.00389893
-100	0.0123947	0.00964588	0.0111393	0.0113041	0.00351299
-120	0.0170538	0.00905063	0.0123768	0.0100248	0.00486402
-140	0.0171131	0.010901	0.0109374	0.00836547	0.00631807

## Sheet: fig1d
V (mV)	IC50 (M)	95% CI
140	2.40652e-06	7.08762e-08
120	2.09571e-06	6.21091e-08
100	2.00229e-06	5.94955e-08
80	2.05854e-06	6.10713e-08
60	2.31551e-06	6.83019e-08
40	2.76855e-06	8.12073e-08
20	3.41518e-06	9.98493e-08
0	4.39656e-06	1.28428e-07
-20	5.63063e-06	1.64569e-07
-40	7.33894e-06	2.14731e-07
-60	9.19914e-06	2.69487e-07
-80	1.16355e-05	3.41598e-07
-100	1.41409e-05	4.16349e-07
-120	1.71568e-05	5.0729e-07
-140	1.98726e-05	5.90155e-07

## Sheet: fig1e
[1PBC] μM	I/Imax_+80mV	sem_+80mV	I/Imax_-80mV	sem_-80mV
3	0.555993	0.0186277	0.898643	0.0175042
10	0.310045	0.0165498	0.701131	0.0156235
30	0.167965	0.0148411	0.439417	0.016697
100	0.0799438	0.0167475	0.205258	0.00731312

## Sheet: fig1f
[1PBC] μM	I/Imax_+80mV	sem_+80mV
3	1.004	0.00837738
10	0.987029	0.0235501
30	1.00708	0.0367757
100	1.00188	0.0294287
