# Supplementary material for: Inhibition mechanism of the chloride channel TMEM16A by the pore blocker 1PBC
Source: Nat Commun. 2022 May 19;13:2798. doi: 10.1038/s41467-022-30479-1 (PMC9120017; doi:10.1038/s41467-022-30479-1)
Supplement: Supplementary file 4 — Source Data [file 41467_2022_30479_MOESM4_ESM.zip › source_data/fig2.xlsx]

## Sheet: fig2a_avr
[1PBC] μM	2μM Ca	800nM Ca	400nM Ca
1	0.521786	0.441926	0.375655
3	0.330572	0.286368	0.255281
10	0.147352	0.109414	0.122575
30	0.0553307	0.0406101	0.0417695
100	0.0216191	0.016025	0.0153902

## Sheet: fig2a_sem
[1PBC] μM	2μM Ca	800nM Ca	400nM Ca
1	0.00746599	0.0166274	0.0122644
3	0.00697438	0.0180579	0.00985488
10	0.00957819	0.0104542	0.0101788
30	0.00712018	0.00388439	0.00312993
100	0.000541609	0.00569122	0.00662297

## Sheet: fig2a_fit
[1PBC] μM	2μM Ca	800nM Ca	400nM Ca
0.1	0.756208	0.672684	0.491172
0.120679	0.748383	0.666485	0.487859
0.145635	0.739153	0.659155	0.48392
0.175751	0.728313	0.650521	0.47925
0.212095	0.715647	0.640397	0.473733
0.255955	0.700937	0.628592	0.467242
0.308884	0.68397	0.614913	0.459641
0.372759	0.664558	0.599178	0.450792
0.449843	0.64255	0.581228	0.440556
0.542868	0.617857	0.560949	0.428806
0.655129	0.590473	0.538285	0.415435
0.790604	0.560494	0.513259	0.400369
0.954095	0.528136	0.485992	0.383581
1.1514	0.493736	0.456711	0.365106
1.3895	0.457756	0.425756	0.34505
1.67683	0.420753	0.393564	0.323599
2.02359	0.383356	0.360655	0.301015
2.44205	0.34622	0.327597	0.277632
2.94705	0.309983	0.29497	0.253836
3.55648	0.27522	0.26332	0.230043
4.29193	0.242412	0.233133	0.206665
5.17947	0.211926	0.204799	0.184088
6.25055	0.184	0.178604	0.162646
7.54312	0.158755	0.154722	0.142601
9.10298	0.136203	0.133224	0.124138
10.9854	0.116271	0.114093	0.107363
13.2571	0.098819	0.0972412	0.09231
15.9986	0.0836644	0.0825307	0.0789511
19.307	0.0705987	0.0697897	0.0672127
23.2995	0.0594033	0.0588295	0.0569878
28.1177	0.0498614	0.0494565	0.0481483
33.9322	0.0417653	0.0414808	0.0405566
40.9492	0.0349223	0.0347232	0.0340732
49.4171	0.0291572	0.0290183	0.0285629
59.6362	0.0243134	0.0242167	0.0238988
71.9686	0.0202531	0.0201859	0.0199646
86.8511	0.016856	0.0168095	0.0166557
104.811	0.0140184	0.0139863	0.0138796
126.486	0.0116514	0.0116292	0.0115554
152.642	0.00967913	0.00966378	0.00961274
184.207	0.00803728	0.00802669	0.00799145
222.3	0.00667157	0.00666427	0.00663996
268.27	0.0055363	0.00553127	0.00551451
323.746	0.00459308	0.00458962	0.00457808
390.694	0.00380979	0.00380741	0.00379946
471.487	0.00315954	0.00315791	0.00315244
568.987	0.00261991	0.00261879	0.00261503
686.649	0.0021722	0.00217142	0.00216884
828.643	0.00180082	0.00180028	0.00179851
1000	0.00149281	0.00149245	0.00149122

## Sheet: fig2b
[Ca] (μM)	IC50 (μM)	95% CI
2	1.93602	0.164965
0.8	2.13183	0.145399
0.4	3.20003	0.251482

## Sheet: fig2b_fit
[Ca] (μM)	IC50 (μM)
4e-07	2.94499
4.78325e-07	2.61915
5.71988e-07	2.3891
6.8399e-07	2.22641
8.17925e-07	2.11112
9.78085e-07	2.02922
1.16961e-06	1.97089
1.39863e-06	1.9292
1.6725e-06	1.89931
2e-06	1.87778

## Sheet: fig2c_I551A_0Ca
[1PBC] μM	I/Imax	sem
3	0.932436	0.0211411
10	0.805615	0.0131595
30	0.58161	0.0144507
100	0.333396	0.0109772

## Sheet: fig2c_I551A_Ca
[1PBC] μM	I/Imax	sem
1	0.809468	0.00846606
3	0.600849	0.00964756
10	0.311463	0.00953298
30	0.147887	0.00377305

## Sheet: fig2c_Q649A_0Ca
[1PBC] μM	I/Imax	sem
3	0.929202	0.0142803
10	0.84697	0.019375
30	0.638587	0.0203488
100	0.399169	0.0219283

## Sheet: fig2c_Q649A_Ca
[1PBC] μM	I/Imax	sem
1	0.799957	0.00791673
3	0.579314	0.00824294
10	0.313501	0.00368271
30	0.136666	0.00572669
