# Supplementary material for: Inhibition mechanism of the chloride channel TMEM16A by the pore blocker 1PBC
Source: Nat Commun. 2022 May 19;13:2798. doi: 10.1038/s41467-022-30479-1 (PMC9120017; doi:10.1038/s41467-022-30479-1)
Supplement: Supplementary file 4 — Source Data [file 41467_2022_30479_MOESM4_ESM.zip › source_data/fig3.xlsx]

## Sheet: fig3e
z_path	Vm
0.996169	0.140368
0.992337	0.145978
0.984674	0.153883
0.980843	0.15814
0.97318	0.165113
0.969349	0.169226
0.965517	0.174167
0.961686	0.178755
0.957854	0.182683
0.954023	0.185782
0.950192	0.189127
0.94636	0.192473
0.942529	0.195818
0.938697	0.198553
0.934866	0.201701
0.931034	0.204849
0.927203	0.208092
0.923372	0.210924
0.915709	0.217014
0.911877	0.220273
0.904215	0.226465
0.900383	0.229397
0.896552	0.232329
0.89272	0.235279
0.888889	0.238373
0.885057	0.241466
0.881226	0.244894
0.877395	0.248179
0.873563	0.251464
0.873563	0.251464
0.869732	0.254452
0.8659	0.25744
0.858238	0.263154
0.854406	0.266153
0.850575	0.269152
0.846743	0.272496
0.842912	0.275962
0.835249	0.283072
0.831418	0.287793
0.827586	0.292948
0.823755	0.298606
0.819923	0.304146
0.812261	0.31352
0.808429	0.319941
0.804598	0.327033
0.800766	0.333406
0.796935	0.339722
0.789272	0.347492
0.785441	0.351318
0.781609	0.354998
0.777778	0.358841
0.773946	0.36349
0.770115	0.367146
0.766284	0.37157
0.762452	0.375188
0.758621	0.378806
0.754789	0.382372
0.750958	0.385938
0.743295	0.393401
0.739464	0.397299
0.735632	0.401444
0.731801	0.405936
0.727969	0.410429
0.724138	0.414674
0.720307	0.419139
0.716475	0.42413
0.708812	0.433809
0.704981	0.439024
0.701149	0.443713
0.697318	0.448647
0.693487	0.453581
0.685824	0.46433
0.681992	0.470146
0.67433	0.482168
0.670498	0.488374
0.666667	0.494581
0.662835	0.500945
0.659004	0.507309
0.655172	0.513672
0.655172	0.513672
0.651341	0.519731
0.64751	0.525789
0.643678	0.531847
0.639847	0.537528
0.636015	0.543209
0.632184	0.548972
0.628352	0.554286
0.624521	0.55987
0.62069	0.566979
0.616858	0.574185
0.613027	0.581291
0.609195	0.58679
0.605364	0.592602
0.601533	0.598244
0.59387	0.609649
0.590038	0.615412
0.586207	0.622764
0.582375	0.629921
0.578544	0.636794
0.574713	0.642077
0.570881	0.64682
0.56705	0.651846
0.563218	0.657526
0.559387	0.664725
0.555556	0.671925
0.547893	0.683285
0.544061	0.688098
0.54023	0.692911
0.536398	0.698683
0.532567	0.704454
0.524904	0.715468
0.521073	0.720711
0.517241	0.725953
0.51341	0.730886
0.509579	0.735819
0.505747	0.740751
0.501916	0.745068
0.498084	0.749724
0.494253	0.754379
0.490421	0.759055
0.48659	0.763391
0.482759	0.767728
0.478927	0.772119
0.475096	0.776339
0.471264	0.780559
0.467433	0.784809
0.463602	0.789229
0.45977	0.79365
0.455939	0.797527
0.452107	0.801403
0.448276	0.80528
0.444444	0.808678
0.440613	0.812075
0.436782	0.815472
0.43295	0.818429
0.429119	0.821385
0.425287	0.824342
0.421456	0.82692
0.417625	0.829479
0.413793	0.832038
0.413793	0.832018
0.409962	0.834368
0.40613	0.836718
0.402299	0.839068
0.398467	0.841176
0.394636	0.843777
0.390805	0.846379
0.386973	0.849205
0.383142	0.85185
0.37931	0.854494
0.375479	0.857492
0.371648	0.860178
0.367816	0.863259
0.363985	0.865544
0.360153	0.86783
0.356322	0.869722
0.35249	0.871609
0.348659	0.873805
0.340996	0.877877
0.337165	0.880062
0.333333	0.881533
0.329502	0.883002
0.32567	0.884471
0.321839	0.886347
0.318008	0.887856
0.314176	0.889364
0.306513	0.892986
0.302682	0.89562
0.295019	0.9017
0.291188	0.905667
0.287356	0.909966
0.283525	0.913871
0.279693	0.918263
0.272031	0.925239
0.268199	0.929162
0.264368	0.932586
0.260536	0.934644
0.256705	0.936702
0.249042	0.940774
0.245211	0.942776
0.241379	0.945004
0.237548	0.947513
0.233716	0.950022
0.229885	0.952305
0.226054	0.953898
0.222222	0.955491
0.218391	0.957084
0.214559	0.958659
0.210728	0.960233
0.206897	0.961808
0.203065	0.963064
0.199234	0.964319
0.195402	0.965575
0.191571	0.966893
0.187739	0.968211
0.180077	0.970427
0.176245	0.971325
0.172414	0.972223
0.168582	0.973141
0.164751	0.974059
0.16092	0.974976
0.157088	0.975658
0.153257	0.976449
0.149425	0.977239
0.149425	0.977348
0.145594	0.97794
0.141762	0.978533
0.137931	0.979126
0.1341	0.979655
0.130268	0.980276
0.126437	0.980896
0.122605	0.981533
0.118774	0.982076
0.111111	0.98304
0.10728	0.98356
0.103448	0.98408
0.103448	0.984181
0.0996169	0.984667
0.0957854	0.985153
0.091954	0.985764
0.0881226	0.986208
0.0842912	0.986772
0.0804598	0.98721
0.0766284	0.987717
0.0727969	0.988104
0.0689655	0.988595
0.0651341	0.989023
0.0613027	0.989532
0.0574713	0.990009
0.0536398	0.990422
0.0498084	0.99081
0.0421456	0.991311
0.0383142	0.991599
0.0344828	0.99188
0.0306513	0.992148
0.0268199	0.992367
0.0229885	0.992541
0.0229885	0.992585
0.0191571	0.992791
0.0153257	0.992996
0.0114943	0.9932
0.0114943	0.993243
0.00766284	0.993477
0.00383142	0.993744
