# Supplementary material for: Inhibition mechanism of the chloride channel TMEM16A by the pore blocker 1PBC
Source: Nat Commun. 2022 May 19;13:2798. doi: 10.1038/s41467-022-30479-1 (PMC9120017; doi:10.1038/s41467-022-30479-1)
Supplement: Supplementary file 4 — Source Data [file 41467_2022_30479_MOESM4_ESM.zip › source_data/fig5.xlsx]

## Sheet: fig5c_I512A
[1PBC] μM	I/Imax_+80mV	sem_+80mV	I/Imax_-80mV	sem_-80mV
3	0.843868	0.0143778	0.945254	0.0106608
10	0.633132	0.0109766	0.871722	0.0120045
30	0.363765	0.00774335	0.656159	0.0132434
100	0.140177	0.00410586	0.360115	0.00741225

## Sheet: fig5c_R515A
[1PBC] μM	I/Imax_+80mV	sem_+80mV	I/Imax_-80mV	sem_-80mV
10	0.912281	0.0125232	0.933258	0.015277
30	0.748063	0.0114083	0.864801	0.010227
100	0.477207	0.0261867	0.615646	0.038611

## Sheet: fig5c_R535A
[1PBC] μM	I/Imax_+80mV	sem_+80mV	I/Imax_-80mV	sem_-80mV
3	0.676195	0.00866628	0.912656	0.0121237
10	0.369023	0.0178296	0.708249	0.0228835
30	0.165716	0.0118281	0.462896	0.0206926
100	0.0525916	0.00531037	0.213063	0.0108455

## Sheet: fig5c_T539A
[1PBC] μM	I/Imax_+80mV	sem_+80mV	I/Imax_-80mV	sem_-80mV
3	0.771224	0.0132365	0.913893	0.00706748
10	0.453592	0.0193268	0.711578	0.017803
30	0.234905	0.024171	0.494484	0.019514
100	0.0894753	0.0110729	0.249512	0.0295364

## Sheet: fig5c_V543A
[1PBC] μM	I/Imax_+80mV	sem_+80mV	I/Imax_-80mV	sem_-80mV
3	0.761536	0.0138653	0.862106	0.00674002
10	0.427933	0.00898551	0.675089	0.00783634
30	0.200798	0.00600228	0.437692	0.014694
100	0.0635461	0.00396968	0.186893	0.00973315

## Sheet: fig5c_V599A
[1PBC] μM	I/Imax_+80mV	sem_+80mV	I/Imax_-80mV	sem_-80mV
3	0.933451	0.0159642	0.948893	0.0141346
10	0.840304	0.022083	0.916782	0.0180208
30	0.625537	0.0313437	0.780879	0.0393451
100	0.277979	0.0202099	0.507869	0.0529575

## Sheet: fig5c_K603Q
[1PBC] μM	I/Imax_+80mV	sem_+80mV	I/Imax_-80mV	sem_-80mV
10	0.950573	0.0284418	0.927545	0.0238202
30	0.869882	0.0231725	0.868541	0.0199232
100	0.654466	0.0238363	0.661409	0.0347701

## Sheet: fig5c_I640A
[1PBC] μM	I/Imax_+80mV	sem_+80mV	I/Imax_-80mV	sem_-80mV
3	0.894034	0.0168354	0.924388	0.0170937
10	0.679443	0.0211541	0.845809	0.0242913
30	0.429852	0.0140999	0.641404	0.0200228
100	0.176561	0.00590237	0.346015	0.0286696

## Sheet: fig5d
construct	log-fold IC50	95% CI in log-fold
V511A	0.516284	0.0176409
I512A	0.866201	0.0183787
V543A	0.626278	0.0169903
V599A	1.35042	0.0159295
I636A	0.286277	0.0208939
I640A	1.07916	0.0190266
T539A	0.623946	0.0181585
N546A	-0.926328	0.0259776
Q637A	-0.333265	0.0216625
R515A	1.6299	0.0150433
Y598A	0.19756	0.021512
K603Q	1.99056	0.0148114
Y514A	0.690153	0.0179061
I516A	0.340181	0.0195425
S517A	0.0426022	0.0225725
T518A	0.109328	0.0194259
R535A	0.404279	0.0177594
