# Supplementary material for: Inhibition mechanism of the chloride channel TMEM16A by the pore blocker 1PBC
Source: Nat Commun. 2022 May 19;13:2798. doi: 10.1038/s41467-022-30479-1 (PMC9120017; doi:10.1038/s41467-022-30479-1)
Supplement: Supplementary file 4 — Source Data [file 41467_2022_30479_MOESM4_ESM.zip › source_data/fig7.xlsx]

## Sheet: fig7c_noCa
Radius (Å)	z_path (Å)
2.1591	14.607
2.09248	14.357
2.01724	14.107
1.9431	13.857
1.88559	13.607
1.84661	13.357
1.82631	13.107
1.82351	12.857
1.83969	12.607
1.8759	12.357
1.92952	12.107
2.00032	11.857
2.0639	11.607
2.05376	11.357
2.00158	11.107
1.9806	10.857
1.95886	10.607
1.92548	10.357
1.90811	10.107
1.91122	9.85701
1.90918	9.60701
1.83214	9.35701
1.70941	9.10701
1.61886	8.85701
1.56586	8.60701
1.55097	8.35701
1.30606	8.10701
1.02709	7.85701
0.94397	7.60701
0.85506	7.35701
0.79087	7.10701
0.752865	6.85701
0.743815	6.60701
0.76517	6.35701
0.81365	6.10701
0.888215	5.85701
0.987705	5.60701
1.10315	5.35701
1.0224	5.10701
0.874955	4.85701
0.840865	4.60701
0.7871	4.35701
0.747865	4.10701
0.720245	3.85701
0.701595	3.60701
0.71031	3.35701
0.72472	3.10701
0.743145	2.85701
0.790055	2.60701
0.863855	2.35701
0.962235	2.10701
0.9536	1.85701
0.978255	1.60701
1.15929	1.35701
1.27791	1.10701
1.34657	0.85701
1.44569	0.60701
1.57019	0.35701
1.69076	0.10701
1.74622	-0.14299
1.76957	-0.39299
1.82573	-0.64299
1.88452	-0.89299
1.90478	-1.14299
1.90206	-1.39299
1.90679	-1.64299
1.90003	-1.89299
1.88662	-2.14299
1.89516	-2.39299
1.91392	-2.64299
1.9682	-2.89299
2.05288	-3.14299
2.08917	-3.39299
2.02777	-3.64299
1.90579	-3.89299
1.78299	-4.14299
1.67516	-4.39299
1.58829	-4.64299
1.5231	-4.89299
1.48051	-5.14299
1.46142	-5.39299
1.39474	-5.64299
1.32274	-5.89299
1.33549	-6.14299
1.28648	-6.39299
1.22619	-6.64299
1.23546	-6.89299
1.22101	-7.14299
1.19124	-7.39299
1.16928	-7.64299
1.16851	-7.89299
1.1901	-8.14299
1.23355	-8.39299
1.29754	-8.64299
1.37549	-8.89299
1.4402	-9.14299
1.49203	-9.39299
1.55425	-9.64299
1.61871	-9.89299
1.62698	-10.143
1.60095	-10.393
1.68105	-10.643
1.87648	-10.893
2.03669	-11.143
2.14064	-11.393
2.21644	-11.643
2.25442	-11.893
2.27376	-12.143
2.24771	-12.393
2.22465	-12.643
2.26653	-12.893
2.34209	-13.143
2.54324	-13.393
2.73768	-13.643
2.79078	-13.893
2.82468	-14.143
2.85633	-14.393
2.89832	-14.643
2.89615	-14.893

## Sheet: fig7c_1PBC_Ca
Radius (Å)	z_path (Å)
1.55157	14.565
1.46147	14.315
1.39394	14.065
1.35	13.815
1.33184	13.565
1.33807	13.315
1.37068	13.065
1.42945	12.815
1.51031	12.565
1.60115	12.315
1.33356	12.065
1.07563	11.815
1.19339	11.565
1.32886	11.315
1.48063	11.065
1.64648	10.815
1.82336	10.565
2.01136	10.315
2.14025	10.065
2.19713	9.815
2.23692	9.565
2.3252	9.315
2.45659	9.065
2.5879	8.815
2.69116	8.565
2.72675	8.315
2.76562	8.065
2.80941	7.815
2.80394	7.565
2.75662	7.315
2.73523	7.065
2.70716	6.815
2.6017	6.565
2.47207	6.315
2.3544	6.065
2.24941	5.815
2.15743	5.565
2.07915	5.315
2.01698	5.065
1.96343	4.815
1.91475	4.565
1.86609	4.315
1.82097	4.065
1.79141	3.815
1.77808	3.565
1.78434	3.315
1.80984	3.065
1.85252	2.815
1.91106	2.565
1.94528	2.315
1.93824	2.065
1.93816	1.815
1.92372	1.565
1.89145	1.315
1.85593	1.065
1.81424	0.815
1.79226	0.565
1.78944	0.315
1.77255	0.065
1.7198	-0.185
1.67542	-0.435
1.65792	-0.685
1.62901	-0.935
1.59511	-1.185
1.5851	-1.435
1.59591	-1.685
1.62965	-1.935
1.68457	-2.185
1.75967	-2.435
1.84734	-2.685
1.88828	-2.935
1.88881	-3.185
1.85557	-3.435
1.78127	-3.685
1.71395	-3.935
1.66305	-4.185
1.62567	-4.435
1.59955	-4.685
1.59059	-4.935
1.60315	-5.185
1.63847	-5.435
1.68626	-5.685
1.72192	-5.935
1.74168	-6.185
1.7471	-6.435
1.74927	-6.685
1.7422	-6.935
1.72721	-7.185
1.73118	-7.435
1.75361	-7.685
1.79307	-7.935
1.84942	-8.185
1.92464	-8.435
2.01638	-8.685
2.12006	-8.935
2.23883	-9.185
2.35996	-9.435
2.44287	-9.685
2.39161	-9.935
2.29291	-10.185
2.22794	-10.435
2.1381	-10.685
2.0431	-10.935
1.95467	-11.185
2.22085	-11.435
2.5205	-11.685
2.51437	-11.935
2.58639	-12.185
2.68187	-12.435
2.72843	-12.685
2.77883	-12.935
2.84084	-13.185
2.91473	-13.435
3.00027	-13.685
3.09813	-13.935
3.20673	-14.185
3.30599	-14.435
3.38719	-14.685
3.46355	-14.935
