# Supplementary material for: Inhibition mechanism of the chloride channel TMEM16A by the pore blocker 1PBC
Source: Nat Commun. 2022 May 19;13:2798. doi: 10.1038/s41467-022-30479-1 (PMC9120017; doi:10.1038/s41467-022-30479-1)
Supplement: Supplementary file 4 — Source Data [file 41467_2022_30479_MOESM4_ESM.zip › source_data/fig8.xlsx]

## Sheet: fig8b_G510P
V (mV)	I/I120	sem
120	1	0
100	0.766641	0.00539651
80	0.56574	0.00600754
60	0.388618	0.00439479
40	0.238674	0.00188553
20	0.111356	0.00190367
0.0001	0.000969917	0.00103049
-20	-0.0955537	0.00177086
-40	-0.191351	0.0010255
-60	-0.283326	0.00286966
-80	-0.378478	0.00338448
-100	-0.476504	0.00419076

## Sheet: fig8b_G558P
V (mV)	I/I120	sem
120	1	0
100	0.827522	0.00685086
80	0.656296	0.00224195
60	0.485335	0.00544098
40	0.31405	0.00347857
20	0.147587	0.00381151
0.0001	-0.00807017	0.00383781
-20	-0.1644	0.0055061
-40	-0.316932	0.00845992
-60	-0.466775	0.00876396
-80	-0.609761	0.011907
-100	-0.750302	0.0138335

## Sheet: fig8c
Unnamed: 0	ΔEσβ (kcal/mol)	ΔEσh (kcal/mol)	ΔEσβ 95% CI	ΔEσh 95% CI	ΔEσβ p-value	ΔEσh p-value
WT	-0.0368995	-0.995258	0.00292003	0.0698466	1	1
G510P	0.476232	0.503324	0.00234593	0.00907222	0	2.4647e-13
G558P	0.066671	-0.271604	0.00527844	0.0486814	3.48566e-12	1.06581e-14

## Sheet: fig8d_G510P
[Ca] (M)	I/Imax	sem
1e-11	0	0
4e-07	0.199193	0.0199052
8e-07	0.433724	0.0254194
2e-06	0.720681	0.0262676
4e-06	0.932641	0.00727811
1.5e-05	0.979306	0.00346626

## Sheet: fig8d_G558P
[Ca] (M)	I/Imax	sem
1e-11	0	0
2e-07	0.0364189	0.00408799
4e-07	0.191828	0.0165399
8e-07	0.514976	0.0224718
2e-06	0.859435	0.0144646
4e-06	0.936439	0.015988
1.5e-05	1.02902	0.00473731
5e-05	1.10304	0.00532342

## Sheet: fig8e_G510P
[1PBC] μM	I/Imax_+80mV	sem_+80mV	I/Imax_-80mV	sem_-80mV
3	0.973794	0.00878845	0.980239	0.0188701
10	0.847665	0.0146055	0.884964	0.0115789
30	0.607627	0.00984611	0.686114	0.0210273
100	0.38718	0.023178	0.494475	0.0179686

## Sheet: fig8e_G558P
[1PBC] μM	I/Imax_+80mV	sem_+80mV	I/Imax_-80mV	sem_-80mV
1	0.751114	0.0237873	0.950848	0.0219009
3	0.509734	0.0181176	0.856729	0.014822
10	0.240939	0.0175681	0.617716	0.0254152
30	0.111535	0.0139164	0.36959	0.0252168
100	0.0307078	0.00427758	0.148267	0.0142465
