# Supplementary material for: Inhibition mechanism of the chloride channel TMEM16A by the pore blocker 1PBC
Source: Nat Commun. 2022 May 19;13:2798. doi: 10.1038/s41467-022-30479-1 (PMC9120017; doi:10.1038/s41467-022-30479-1)
Supplement: Supplementary file 4 — Source Data [file 41467_2022_30479_MOESM4_ESM.zip › source_data/figS1.xlsx]

## Sheet: figS1a_avr
V (mV)	0	3	10	30	100
140	1	0.600209	0.343354	0.189948	0.091615
120	0.859625	0.476682	0.271666	0.148882	0.0644684
100	0.721437	0.393088	0.214777	0.123544	0.0606949
80	0.577766	0.321229	0.179131	0.0970429	0.0461881
60	0.442657	0.255793	0.141506	0.0783278	0.0424392
40	0.295299	0.181327	0.108096	0.0599472	0.0276014
20	0.151614	0.100662	0.0613703	0.0333032	0.0162445
0	0.00366828	0.00265794	0.00171178	0.000944854	0.00044488
-20	-0.147132	-0.11553	-0.0777604	-0.0434762	-0.0199234
-40	-0.299342	-0.250603	-0.179875	-0.105168	-0.0452113
-60	-0.45139	-0.393445	-0.291756	-0.180171	-0.0807242
-80	-0.604199	-0.542951	-0.423617	-0.265492	-0.124015
-100	-0.75441	-0.707814	-0.554941	-0.359123	-0.168767
-120	-0.886251	-0.854825	-0.683311	-0.448152	-0.219849
-140	-1.00409	-0.999858	-0.792704	-0.546557	-0.269042

## Sheet: figS1a_sem
V (mV)	0	3	10	30	100
140	0	0.030153	0.0231937	0.0190048	0.0245894
120	0.0116528	0.027854	0.0211648	0.0170347	0.0209716
100	0.0118086	0.0244746	0.0194415	0.0171662	0.0202478
80	0.0109759	0.0186277	0.0165498	0.0148411	0.0167475
60	0.0103883	0.00980931	0.0114968	0.0124561	0.0189891
40	0.00941782	0.0132067	0.0122311	0.0156403	0.0145879
20	0.00506739	0.00927878	0.0154189	0.0104254	0.0125892
0	0.000416272	0.00988688	0.0123257	0.0114558	0.0125655
-20	0.00610443	0.0127572	0.00965071	0.0149027	0.0134713
-40	0.0111853	0.0155261	0.015319	0.0195607	0.0107808
-60	0.0181361	0.017113	0.016809	0.0190477	0.00949185
-80	0.0220621	0.0175042	0.0156235	0.016697	0.00731312
-100	0.029363	0.0211325	0.0164343	0.0199312	0.00776906
-120	0.0317201	0.0207339	0.0162227	0.0157175	0.0077255
-140	0.0329944	0.0153759	0.015975	0.01684	0.00998056

## Sheet: figS1b_avr
V (mV)	0	100
140
120	1	0.97903
100	0.607654	0.5842
80	0.342547	0.341165
60	0.181419	0.182171
40	0.085896	0.08997
20	0.0319403	0.0360161
0	0.000830411	0.00260757
-20	-0.017332	-0.0167576
-40	-0.0303164	-0.030068
-60	-0.0386873	-0.0412483
-80	-0.040247	-0.0505586
-100	-0.0479129	-0.0611601
-120	-0.0409915	-0.0685947
-140

## Sheet: figS1b_sem
V (mV)	0	100
140
120	0	0.0352701
100	0.0188473	0.0285399
80	0.0198013	0.0239107
60	0.0148175	0.0129087
40	0.00968578	0.00817874
20	0.00453289	0.00474094
0	0.000436846	0.00114672
-20	0.00381215	0.00278774
-40	0.00723514	0.00562287
-60	0.010154	0.00935616
-80	0.0110353	0.0121983
-100	0.0115692	0.0147533
-120	0.0129014	0.0196084
-140

## Sheet: figS1c_I551A_0Ca
[1PBC] μM	I/Imax_+80mV	sem_+80mV	I/Imax_-80mV	sem_-80mV
3	0.929672	0.0131972	0.965858	0.0227723
10	0.772512	0.00969059	0.850416	0.0168328
30	0.527714	0.00748503	0.647517	0.0199317
100	0.292058	0.00621538	0.393291	0.0190639

## Sheet: figS1c_I551A_Ca
[1PBC] μM	I/Imax_+80mV	sem_+80mV	I/Imax_-80mV	sem_-80mV
1	0.771877	0.0145614	0.901583	0.0070969
3	0.534726	0.0160939	0.740749	0.00766526
10	0.265567	0.0134737	0.445178	0.0070616
30	0.116893	0.00488363	0.227173	0.00484383

## Sheet: figS1c_Q649A_0Ca
[1PBC] μM	I/Imax_+80mV	sem_+80mV	I/Imax_-80mV	sem_-80mV
3	0.899477	0.00921755	0.994162	0.0174481
10	0.738363	0.015593	0.944607	0.0183428
30	0.483011	0.0115317	0.814955	0.0250004
100	0.257736	0.0135576	0.578043	0.0314909

## Sheet: figS1c_Q649A_Ca
[1PBC] μM	I/Imax_+80mV	sem_+80mV	I/Imax_-80mV	sem_-80mV
1	0.76354	0.0137259	0.908647	0.00547542
3	0.50673	0.0116594	0.750774	0.00610822
10	0.257774	0.00504232	0.48747	0.00823925
30	0.0986635	0.00602592	0.234734	0.00708188
