# Supplementary material for: Inhibition mechanism of the chloride channel TMEM16A by the pore blocker 1PBC
Source: Nat Commun. 2022 May 19;13:2798. doi: 10.1038/s41467-022-30479-1 (PMC9120017; doi:10.1038/s41467-022-30479-1)
Supplement: Supplementary file 4 — Source Data [file 41467_2022_30479_MOESM4_ESM.zip › source_data/figS6.xlsx]

## Sheet: figS6_G510P_avr
V (mV)	0	3	10	30	100
140	1	1.04002	0.878629	0.659291	0.429134
120	0.794226	0.792911	0.687076	0.498554	0.32258
100	0.599004	0.598066	0.515043	0.375503	0.237232
80	0.431648	0.420336	0.365893	0.262281	0.167125
60	0.29796	0.284621	0.25231	0.187303	0.119354
40	0.18047	0.174959	0.153344	0.114691	0.0734029
20	0.0836932	0.0799973	0.0718444	0.0539633	0.0351958
0	0.00101234	0.000969984	0.000880156	0.000653166	0.00043782
-20	-0.0749772	-0.0720135	-0.0660115	-0.0484072	-0.033322
-40	-0.145146	-0.14131	-0.130988	-0.0960941	-0.0683455
-60	-0.21503	-0.21283	-0.191532	-0.147618	-0.105531
-80	-0.288798	-0.283091	-0.255576	-0.198148	-0.142803
-100	-0.364393	-0.354852	-0.325938	-0.252687	-0.184197
-120	-0.445111	-0.429043	-0.395467	-0.317237	-0.233967
-140	-0.53695	-0.515357	-0.477711	-0.39386	-0.283342

## Sheet: figS6_V511A_avr
V (mV)	0	3	10	30	100
140	1	0.703521	0.422	0.233603	0.0987895
120	0.871815	0.606364	0.365437	0.197742	0.0830148
100	0.742147	0.526029	0.322587	0.167198	0.0697394
80	0.604453	0.441703	0.27734	0.145291	0.0559528
60	0.460697	0.355119	0.23319	0.122136	0.0466575
40	0.31069	0.249064	0.174256	0.0946761	0.0358082
20	0.15921	0.13431	0.0996324	0.0561174	0.0219559
0	0.00508441	0.00446325	0.00345516	0.00207907	0.000840028
-20	-0.150251	-0.137038	-0.110183	-0.0699186	-0.0289274
-40	-0.305666	-0.28413	-0.240381	-0.160171	-0.0705676
-60	-0.456734	-0.432474	-0.375237	-0.266923	-0.130053
-80	-0.608985	-0.582117	-0.516985	-0.389228	-0.2027
-100	-0.75766	-0.721612	-0.656081	-0.517804	-0.287483
-120	-0.89688	-0.857252	-0.78069	-0.63941	-0.374083
-140	-1.03455	-0.977469	-0.907122	-0.754398	-0.462961

## Sheet: figS6_I512A_avr
V (mV)	0	3	10	30	100
140	1	0.864038	0.630715	0.350527	0.121408
120	0.862472	0.73134	0.532165	0.29498	0.105045
100	0.731444	0.613731	0.451461	0.253919	0.0958026
80	0.585197	0.493829	0.370507	0.212874	0.0820312
60	0.437582	0.375725	0.28829	0.170597	0.0681229
40	0.29263	0.25296	0.201725	0.123567	0.0529105
20	0.146341	0.129279	0.106418	0.0678051	0.0280169
0	0.00411787	0.00369819	0.00315343	0.00207064	0.000960155
-20	-0.135161	-0.123369	-0.108722	-0.0733039	-0.0371538
-40	-0.271705	-0.251521	-0.225302	-0.158762	-0.0799689
-60	-0.404868	-0.377644	-0.344834	-0.252433	-0.132659
-80	-0.532296	-0.503155	-0.464014	-0.349271	-0.191688
-100	-0.658114	-0.623832	-0.582867	-0.448796	-0.261013
-120	-0.777821	-0.73937	-0.692511	-0.550425	-0.32951
-140	-0.893282	-0.857561	-0.800334	-0.642935	-0.404815

## Sheet: figS6_Y514A_avr
V (mV)	0	10	30	100
140	1	0.536753	0.264256	0.121715
120	0.820745	0.437731	0.21745	0.0963636
100	0.664232	0.378955	0.183657	0.0749165
80	0.511569	0.297623	0.14783	0.064978
60	0.37586	0.224766	0.11988	0.0516786
40	0.242089	0.159374	0.0833955	0.0342951
20	0.121533	0.0822514	0.0458819	0.019307
0	0.00091306	0.000653536	0.000374485	0.000175759
-20	-0.116619	-0.088018	-0.0516343	-0.0263708
-40	-0.241555	-0.190233	-0.120822	-0.0614681
-60	-0.370093	-0.300709	-0.208948	-0.108582
-80	-0.510946	-0.423774	-0.308645	-0.167842
-100	-0.65141	-0.557106	-0.420276	-0.247318
-120	-0.790975	-0.688842	-0.537146	-0.339552
-140	-0.945136	-0.815053	-0.663093	-0.454427

## Sheet: figS6_R515A_avr
V (mV)	0	10	30	100
140	1	0.934978	0.699876	0.480131
120	0.746541	0.67555	0.529464	0.355053
100	0.540014	0.50713	0.394536	0.252747
80	0.38115	0.347716	0.285124	0.181887
60	0.262217	0.240142	0.192066	0.128679
40	0.162247	0.150566	0.122735	0.0828259
20	0.0745421	0.0687722	0.0576129	0.0395808
0	-0.00147278	-0.0013619	-0.00116838	-0.000809916
-20	-0.0806517	-0.0747502	-0.0656293	-0.0458793
-40	-0.162479	-0.149234	-0.136501	-0.0958733
-60	-0.268701	-0.245493	-0.226934	-0.163029
-80	-0.396779	-0.370297	-0.343135	-0.244276
-100	-0.55704	-0.51696	-0.487197	-0.344455
-120	-0.770267	-0.707243	-0.669179	-0.484549
-140	-1.03074	-0.961706	-0.882431	-0.643381

## Sheet: figS6_I516A_avr
V (mV)	0	1	3	10	30	100
140	1	0.849643	0.627795	0.350739	0.166794	0.0757094
120	0.885639	0.713103	0.532845	0.282214	0.129136	0.0608658
100	0.772186	0.603641	0.453623	0.235008	0.100964	0.0490256
80	0.648563	0.493125	0.372978	0.197231	0.0825717	0.0361164
60	0.512311	0.389902	0.29372	0.155536	0.0638848	0.0264136
40	0.354526	0.270523	0.214562	0.110857	0.0484412	0.0182771
20	0.185943	0.146805	0.117271	0.0630393	0.0278604	0.00951853
0	0.00279925	0.00228411	0.00184971	0.00104024	0.000457535	0.000172166
-20	-0.198915	-0.167573	-0.137428	-0.0804016	-0.035221	-0.0142857
-40	-0.412847	-0.358719	-0.305797	-0.181368	-0.0823397	-0.031504
-60	-0.636544	-0.576192	-0.498725	-0.309639	-0.145037	-0.0588456
-80	-0.863822	-0.806387	-0.704327	-0.438535	-0.218176	-0.0916855
-100	-1.10743	-1.04817	-0.933164	-0.610025	-0.309644	-0.137619
-120	-1.34541	-1.30138	-1.16897	-0.779903	-0.424408	-0.197829
-140	-1.60645	-1.59944	-1.41303	-0.969297	-0.553325	-0.276212

## Sheet: figS6_S517A_avr
V (mV)	0	1	3	10	30	100
140	1	0.719873	0.490878	0.206254	0.100752	0.0421089
120	0.906917	0.620331	0.399593	0.164779	0.0811672	0.0358223
100	0.80918	0.537005	0.342932	0.144437	0.0686282	0.0314378
80	0.679039	0.44678	0.295357	0.13186	0.0589147	0.0262118
60	0.533473	0.363519	0.249885	0.114169	0.0486547	0.0214627
40	0.366849	0.265006	0.186693	0.0886552	0.0371022	0.0162507
20	0.186505	0.142567	0.105344	0.0525894	0.0222925	0.00890722
0	-0.0057988	-0.00467641	-0.00359962	-0.001933	-0.000851629	-0.000356937
-20	-0.206663	-0.175349	-0.139844	-0.0795072	-0.0360005	-0.0155718
-40	-0.41194	-0.366835	-0.301785	-0.183597	-0.083875	-0.0364104
-60	-0.616025	-0.568436	-0.475699	-0.307836	-0.157767	-0.0634129
-80	-0.820823	-0.767033	-0.680569	-0.44934	-0.239754	-0.103647
-100	-1.01834	-0.96759	-0.879489	-0.602517	-0.337106	-0.149869
-120	-1.2124	-1.15544	-1.07705	-0.778944	-0.438524	-0.207585
-140	-1.40211	-1.35414	-1.27305	-0.949359	-0.549409	-0.276948

## Sheet: figS6_T518A_avr
V (mV)	0	1	3	10	30	100
140	1	0.764076	0.504664	0.225487	0.0998135	0.0240289
120	0.895831	0.646996	0.426834	0.189702	0.0812529	0.0221932
100	0.771218	0.542873	0.357306	0.163069	0.0676875	0.0211274
80	0.637241	0.447601	0.30489	0.141197	0.0595465	0.0199282
60	0.491003	0.35314	0.250604	0.117751	0.0496399	0.0172004
40	0.333364	0.250437	0.181657	0.0893191	0.0382839	0.013238
20	0.168158	0.132583	0.100989	0.0520604	0.022396	0.00816427
0	-0.00278449	-0.00229899	-0.0018272	-0.00102106	-0.000459052	-0.00018156
-20	-0.178321	-0.153864	-0.126938	-0.0755717	-0.0350467	-0.0145968
-40	-0.354844	-0.319376	-0.272341	-0.173376	-0.0817424	-0.0329677
-60	-0.532759	-0.489417	-0.433601	-0.292614	-0.147918	-0.0613536
-80	-0.707449	-0.661434	-0.595101	-0.420654	-0.226002	-0.0970146
-100	-0.870015	-0.827615	-0.759198	-0.562889	-0.312401	-0.144039
-120	-1.02584	-0.991218	-0.928541	-0.703039	-0.405608	-0.192747
-140	-1.18093	-1.15729	-1.08828	-0.84143	-0.513261	-0.253655

## Sheet: figS6_R535A_avr
V (mV)	0	3	10	30	100
140	1	0.665711	0.358689	0.162599	0.0453897
120	0.876867	0.578614	0.304085	0.137519	0.035473
100	0.759674	0.499844	0.263046	0.117154	0.0363674
80	0.624897	0.422552	0.230601	0.103556	0.0328643
60	0.484406	0.335897	0.192562	0.0876169	0.0273657
40	0.334432	0.242391	0.146078	0.0699362	0.0229136
20	0.171783	0.131037	0.0830265	0.0419314	0.0137976
0	-0.0023655	-0.00190999	-0.00127611	-0.000675403	-0.000241198
-20	-0.192372	-0.163913	-0.11458	-0.0628959	-0.0237792
-40	-0.399989	-0.350745	-0.253379	-0.147555	-0.0564054
-60	-0.627088	-0.561141	-0.42034	-0.262208	-0.110846
-80	-0.86747	-0.791702	-0.614385	-0.401548	-0.184826
-100	-1.12515	-1.02505	-0.821878	-0.563817	-0.282163
-120	-1.376	-1.26868	-1.02827	-0.73815	-0.399132
-140	-1.64232	-1.50369	-1.23755	-0.917407	-0.532559

## Sheet: figS6_T539A_avr
V (mV)	0	3	10	30	100
140	1	0.797591	0.470145	0.224394	0.0823027
120	0.891856	0.692661	0.40368	0.194532	0.0720128
100	0.772615	0.59618	0.345662	0.174007	0.0585861
80	0.639853	0.49347	0.290232	0.150305	0.057251
60	0.493299	0.38638	0.234813	0.125528	0.049392
40	0.336433	0.269643	0.168969	0.0932448	0.0378934
20	0.172653	0.143862	0.0930171	0.0534765	0.0205966
0	0.00245153	0.00209039	0.00138524	0.000855129	0.000350182
-20	-0.176081	-0.153565	-0.104126	-0.0683009	-0.029298
-40	-0.361649	-0.319532	-0.230366	-0.153171	-0.0668511
-60	-0.552464	-0.497319	-0.373623	-0.254808	-0.117942
-80	-0.742144	-0.678241	-0.528094	-0.366979	-0.185174
-100	-0.935341	-0.862607	-0.691363	-0.502622	-0.263776
-120	-1.12528	-1.04834	-0.861	-0.628704	-0.344752
-140	-1.31703	-1.23204	-1.03474	-0.773427	-0.448259

[truncated: 30 more sheets: figS6_V543A_avr, figS6_N546A_avr, figS6_G558P_avr, figS6_P595A_avr, figS6_Y598A_avr, figS6_V599A_avr, figS6_K603Q_avr, figS6_I636A_avr, figS6_Q637A_avr, figS6_I640A_avr, figS6_G510P_sem, figS6_V511A_sem, figS6_I512A_sem, figS6_Y514A_sem, figS6_R515A_sem, figS6_I516A_sem, figS6_S517A_sem, figS6_T518A_sem, figS6_R535A_sem, figS6_T539A_sem …]
