# Supplementary material for: Inhibition mechanism of the chloride channel TMEM16A by the pore blocker 1PBC
Source: Nat Commun. 2022 May 19;13:2798. doi: 10.1038/s41467-022-30479-1 (PMC9120017; doi:10.1038/s41467-022-30479-1)
Supplement: Supplementary file 4 — Source Data [file 41467_2022_30479_MOESM4_ESM.zip › source_data/figS7.xlsx]

## Sheet: figS7_G510P_avr
V (mV)	3	10	30	100
140	1.04002	0.878629	0.659291	0.429134
120	0.998345	0.865088	0.627723	0.406157
100	0.998435	0.859832	0.626878	0.396043
80	0.973794	0.847665	0.607627	0.38718
60	0.955233	0.846791	0.628619	0.40057
40	0.969465	0.849694	0.635511	0.406732
20	0.95584	0.858425	0.644776	0.420534
0	0.958156	0.869423	0.645201	0.432482
-20	0.960473	0.880422	0.645626	0.444429
-40	0.973573	0.902458	0.662053	0.470875
-60	0.98977	0.890725	0.686501	0.490772
-80	0.980239	0.884964	0.686114	0.494475
-100	0.973818	0.89447	0.693445	0.505489
-120	0.963901	0.888467	0.712714	0.525636
-140	0.959786	0.889676	0.733514	0.527688

## Sheet: figS7_V511A_avr
V (mV)	3	10	30	100
140	0.703521	0.422	0.233603	0.0987895
120	0.695519	0.419168	0.226816	0.0952206
100	0.708793	0.434667	0.225289	0.0939698
80	0.730748	0.458828	0.240368	0.0925676
60	0.770831	0.506168	0.265111	0.101276
40	0.80165	0.56087	0.304729	0.115254
20	0.843602	0.625794	0.352475	0.137906
0	0.877831	0.67956	0.40891	0.165216
-20	0.912059	0.733326	0.465346	0.192527
-40	0.929542	0.786417	0.524005	0.230865
-60	0.946883	0.821566	0.584416	0.284746
-80	0.955881	0.84893	0.639142	0.332849
-100	0.952421	0.865931	0.683425	0.379435
-120	0.955816	0.870451	0.712927	0.417094
-140	0.944827	0.876829	0.729206	0.447501

## Sheet: figS7_I512A_avr
V (mV)	3	10	30	100
140	0.864038	0.630715	0.350527	0.121408
120	0.847958	0.617024	0.342017	0.121795
100	0.839068	0.617219	0.347148	0.130977
80	0.843868	0.633132	0.363765	0.140177
60	0.858638	0.658826	0.389862	0.15568
40	0.864437	0.68935	0.422264	0.18081
20	0.883406	0.727191	0.463336	0.191449
0	0.898082	0.765791	0.502841	0.233168
-20	0.912757	0.804391	0.542347	0.274886
-40	0.925715	0.829216	0.584316	0.294323
-60	0.932758	0.851719	0.623495	0.32766
-80	0.945254	0.871722	0.656159	0.360115
-100	0.947909	0.885662	0.681943	0.396608
-120	0.950566	0.890322	0.707649	0.423632
-140	0.960011	0.895948	0.719745	0.453178

## Sheet: figS7_Y514A_avr
V (mV)	10	30	100
140	0.536753	0.264256	0.121715
120	0.533333	0.264942	0.11741
100	0.570517	0.276495	0.112787
80	0.581786	0.288974	0.127017
60	0.598004	0.318948	0.137494
40	0.658326	0.344482	0.141663
20	0.676783	0.377526	0.158863
0	0.715765	0.410143	0.192495
-20	0.754748	0.44276	0.226127
-40	0.787536	0.500183	0.254468
-60	0.812523	0.564582	0.293392
-80	0.829391	0.604066	0.328493
-100	0.85523	0.645179	0.379666
-120	0.870877	0.679094	0.429283
-140	0.862366	0.701584	0.480806

## Sheet: figS7_R515A_avr
V (mV)	10	30	100
140	0.934978	0.699876	0.480131
120	0.904907	0.709223	0.475597
100	0.939106	0.730602	0.468038
80	0.912281	0.748063	0.477207
60	0.915814	0.732471	0.490736
40	0.928005	0.756468	0.510493
20	0.922597	0.772891	0.530987
0	0.924712	0.793314	0.549922
-20	0.926828	0.813737	0.568857
-40	0.918482	0.840115	0.590066
-60	0.913628	0.844559	0.606728
-80	0.933258	0.864801	0.615646
-100	0.928049	0.874618	0.618367
-120	0.918179	0.868762	0.629066
-140	0.933022	0.856112	0.624191

## Sheet: figS7_I516A_avr
V (mV)	1	3	10	30	100
140	0.849643	0.627795	0.350739	0.166794	0.0757094
120	0.805185	0.60165	0.318656	0.145811	0.0687252
100	0.78173	0.587453	0.304341	0.13075	0.0634894
80	0.760335	0.575083	0.304105	0.127315	0.0556869
60	0.761067	0.573323	0.303598	0.124699	0.0515579
40	0.763056	0.605207	0.31269	0.136637	0.0515536
20	0.789515	0.630684	0.339025	0.149833	0.0511906
0	0.815974	0.660787	0.371613	0.163449	0.0615043
-20	0.842433	0.690889	0.4042	0.177065	0.071818
-40	0.868891	0.740703	0.43931	0.199444	0.076309
-60	0.905189	0.783489	0.486438	0.227851	0.0924455
-80	0.933511	0.815361	0.507668	0.25257	0.106139
-100	0.946485	0.842639	0.550847	0.279606	0.124268
-120	0.967281	0.868862	0.579679	0.31545	0.14704
-140	0.995637	0.879602	0.603379	0.34444	0.17194

## Sheet: figS7_S517A_avr
V (mV)	1	3	10	30	100
140	0.719873	0.490878	0.206254	0.100752	0.0421089
120	0.683999	0.440606	0.181691	0.0894978	0.039499
100	0.663641	0.423802	0.178499	0.084812	0.0388514
80	0.65796	0.434963	0.194186	0.0867619	0.0386013
60	0.68142	0.468412	0.214011	0.0912037	0.0402319
40	0.722383	0.50891	0.241667	0.101137	0.0442981
20	0.764414	0.564831	0.281973	0.119527	0.0477585
0	0.806445	0.620752	0.333346	0.146863	0.0615536
-20	0.848475	0.676673	0.384718	0.174199	0.0753487
-40	0.890506	0.732594	0.445689	0.20361	0.0883877
-60	0.922749	0.772208	0.499713	0.256105	0.102939
-80	0.934468	0.82913	0.547426	0.29209	0.126272
-100	0.950166	0.863651	0.591667	0.331035	0.14717
-120	0.953019	0.888361	0.642484	0.3617	0.171219
-140	0.965785	0.907951	0.677091	0.391843	0.197522

## Sheet: figS7_T518A_avr
V (mV)	1	3	10	30	100
140	0.764076	0.504664	0.225487	0.0998135	0.0240289
120	0.72223	0.476467	0.211761	0.0907011	0.0247739
100	0.703916	0.463301	0.211444	0.0877671	0.0273948
80	0.702404	0.478453	0.221575	0.0934442	0.0312726
60	0.719223	0.510392	0.239818	0.101099	0.0350312
40	0.751242	0.54492	0.267933	0.114841	0.0397103
20	0.788443	0.600563	0.309593	0.133184	0.0485513
0	0.825644	0.656207	0.366694	0.164861	0.065204
-20	0.862845	0.711851	0.423796	0.196537	0.0818567
-40	0.900046	0.767495	0.488598	0.230362	0.0929076
-60	0.918647	0.813878	0.549244	0.277646	0.115162
-80	0.934956	0.841194	0.594608	0.319461	0.137133
-100	0.951266	0.872626	0.646988	0.359076	0.16556
-120	0.966245	0.905147	0.685327	0.39539	0.187891
-140	0.979986	0.921548	0.712515	0.434624	0.214792

## Sheet: figS7_R535A_avr
V (mV)	3	10	30	100
140	0.665711	0.358689	0.162599	0.0453897
120	0.659865	0.346786	0.15683	0.0404543
100	0.657971	0.346261	0.154217	0.0478723
80	0.676195	0.369023	0.165716	0.0525916
60	0.69342	0.397522	0.180875	0.0564932
40	0.724785	0.436794	0.20912	0.0685149
20	0.76281	0.483323	0.244096	0.08032
0	0.807436	0.539469	0.285522	0.101965
-20	0.852062	0.595615	0.326949	0.12361
-40	0.876885	0.633463	0.368897	0.141017
-60	0.894837	0.670305	0.418136	0.176763
-80	0.912656	0.708249	0.462896	0.213063
-100	0.911033	0.730461	0.501104	0.250779
-120	0.922007	0.747286	0.536445	0.290067
-140	0.915589	0.75354	0.558606	0.324273

## Sheet: figS7_T539A_avr
V (mV)	3	10	30	100
140	0.797591	0.470145	0.224394	0.0823027
120	0.776652	0.452629	0.218121	0.0807449
100	0.771639	0.447392	0.225219	0.0758282
80	0.771224	0.453592	0.234905	0.0894753
60	0.783256	0.476006	0.254467	0.100126
40	0.801477	0.502236	0.277157	0.112633
20	0.833244	0.538753	0.309734	0.119295
0	0.852686	0.565052	0.348814	0.142842
-20	0.872127	0.591351	0.387894	0.166389
-40	0.883542	0.636988	0.423536	0.184851
-60	0.900184	0.676284	0.461221	0.213483
-80	0.913893	0.711578	0.494484	0.249512
-100	0.922237	0.739156	0.537367	0.282011
-120	0.931623	0.765142	0.558707	0.306369
-140	0.93547	0.785662	0.58725	0.340355

[truncated: 30 more sheets: figS7_V543A_avr, figS7_N546A_avr, figS7_G558P_avr, figS7_P595A_avr, figS7_Y598A_avr, figS7_V599A_avr, figS7_K603Q_avr, figS7_I636A_avr, figS7_Q637A_avr, figS7_I640A_avr, figS7_G510P_sem, figS7_V511A_sem, figS7_I512A_sem, figS7_Y514A_sem, figS7_R515A_sem, figS7_I516A_sem, figS7_S517A_sem, figS7_T518A_sem, figS7_R535A_sem, figS7_T539A_sem …]
