# Supplementary material for: Inhibition mechanism of the chloride channel TMEM16A by the pore blocker 1PBC
Source: Nat Commun. 2022 May 19;13:2798. doi: 10.1038/s41467-022-30479-1 (PMC9120017; doi:10.1038/s41467-022-30479-1)
Supplement: Supplementary file 4 — Source Data [file 41467_2022_30479_MOESM4_ESM.zip › source_data/figS8.xlsx]

## Sheet: figS8_IC50
V (mV)	G510P	V511A	I512A	Y514A	R515A	I516A	S517A	T518A	R535A	T539A	V543A	N546A	G558P	P595A	Y598A	V599A	K603Q	I636A	Q637A	I640A
140	69.5458	7.70789	16.5897	11.4593	86.0925	5.41467	2.76268	3.07587	5.76014	9.45259	9.54799	0.314981	3.86125	1.90689	3.80765	48.4553	195.754	4.4954	1.17347	28.1844
120	60.8685	7.48856	15.7678	11.3442	84.3589	4.60195	2.29432	2.69306	5.53284	8.82997	8.92977	0.237654	3.26044	1.62978	3.13294	45.071	197.58	4.04702	0.984834	24.8992
100	59.257	7.8604	15.8916	12.5216	88.7241	4.216	2.13601	2.55246	5.50974	8.74231	8.37259	0.233303	3.02981	1.48229	3.05873	44.9638	197.098	3.88891	0.89845	23.0769
80	54.9312	8.67284	16.9848	13.279	91.3918	3.99871	2.20265	2.66453	6.01732	9.01502	8.02164	0.238839	3.14116	1.57139	3.03605	45.7623	191.71	3.82764	0.879821	22.1343
60	58.1812	10.419	19.0276	14.644	92.0913	3.97347	2.50743	2.98766	6.65218	9.86081	8.16488	0.268627	3.40397	1.75248	3.16294	48.9484	195.89	4.03221	0.955554	23.1411
40	60.1934	12.7936	21.7817	17.3066	101.935	4.32284	3.00615	3.49625	7.8214	11.0179	8.65062	0.326223	3.9422	2.00145	3.56544	55.4642	189.696	4.65146	1.15304	24.7225
20	63.2469	16.431	25.4618	19.352	110.097	4.91011	3.78358	4.37335	9.47862	12.8743	9.55104	0.431093	4.87241	2.4591	4.34817	61.2936	206.028	5.46626	1.40308	27.4653
0	65.6829	20.8345	30.7097	22.8156	120.202	5.68893	4.87025	5.66557	11.9285	14.9075	11.1695	0.594421	6.22759	3.09583	5.00358	69.5343	192.634	6.72781	1.81818	31.5018
-20	68.2348	26.309	37.1468	26.8947	131.442	6.57344	6.24098	7.31725	14.9318	17.3256	13.0972	0.804983	7.93962	3.8844	5.70874	79.1534	180.172	8.22344	2.34056	36.1284
-40	76.5562	33.286	42.9025	32.7161	145.328	7.87418	8.07623	9.49661	17.6655	20.4743	15.6278	1.02371	10.3562	4.91205	7.01802	87.5016	186.653	10.1542	3.07878	41.4765
-60	83.419	42.3044	50.1453	40.5992	153.385	9.64915	10.2645	12.1647	21.3982	24.4024	18.6325	1.36493	13.3642	5.83147	8.85698	97.2354	193.439	12.4734	4.04169	46.5884
-80	83.3961	52.4072	57.914	47.419	165.582	10.9843	12.7798	14.7228	25.8947	28.9106	21.9972	1.71541	17.0729	7.00341	11.2172	104.078	192.648	16.0448	5.19066	53.0249
-100	87.3935	62.9422	66.1012	58.041	169.205	12.859	15.458	18.1246	30.0739	34.3275	25.6691	2.1739	21.0532	8.18538	13.503	108.941	198.705	19.2292	6.65969	60.1959
-120	94.4375	72.0755	73.6053	69.6274	172.06	14.97	18.4199	21.5367	35.0589	38.6358	30.4057	2.7549	25.4181	9.3293	15.8904	115.402	201.998	23.5548	8.28989	65.967
-140	98.6329	79.4811	80.8934	80.9733	167.508	16.9597	21.3917	25.0876	38.8258	44.4203	34.9411	3.09945	29.966	10.536	18.0126	119.427	216.068	27.7863	10.2204	73.4984

## Sheet: figS8_95%CI
V (mV)	G510P	V511A	I512A	Y514A	R515A	I516A	S517A	T518A	R535A	T539A	V543A	N546A	G558P	P595A	Y598A	V599A	K603Q	I636A	Q637A	I640A
140	4.37958	0.201086	0.379877	0.54148	3.27431	0.267688	0.104769	0.0854464	0.165711	0.494311	0.411646	0.0205778	0.0877629	0.107646	0.277199	2.14166	6.24444	0.266475	0.0420838	1.10099
120	3.76088	0.195649	0.360889	0.536684	3.19499	0.227521	0.0875632	0.0750619	0.159645	0.462538	0.385325	0.0164997	0.0742691	0.0928154	0.232783	1.9779	6.32786	0.242352	0.0362957	0.966996
100	3.64793	0.204842	0.363734	0.586154	3.39416	0.208499	0.0818086	0.0712724	0.159027	0.458078	0.361854	0.0162743	0.0691208	0.0850665	0.227948	1.97295	6.30485	0.233921	0.0337112	0.8936
80	3.35067	0.22505	0.389004	0.61842	3.51789	0.197829	0.0842376	0.0742993	0.172603	0.471937	0.347011	0.0165568	0.0716033	0.0897135	0.226478	2.01093	6.05923	0.230638	0.033155	0.855927
60	3.57346	0.268855	0.436594	0.677429	3.55099	0.196586	0.0953772	0.0830579	0.1897	0.515116	0.352957	0.0181013	0.0774827	0.0992717	0.234635	2.16499	6.24932	0.241534	0.0354091	0.896172
40	3.71323	0.329198	0.501515	0.795812	4.02273	0.213803	0.113794	0.0969326	0.221488	0.574616	0.373341	0.0211646	0.0895731	0.112595	0.261008	2.48736	5.96869	0.274887	0.0414371	0.959823
20	3.92806	0.423196	0.589621	0.888874	4.42998	0.242762	0.142833	0.12104	0.267097	0.670991	0.41135	0.0269175	0.110577	0.137578	0.313814	2.78343	6.72163	0.319519	0.0493191	1.07123
0	4.10213	0.539385	0.717878	1.05089	4.95451	0.281256	0.183748	0.156736	0.335536	0.777898	0.480332	0.0361864	0.141264	0.173045	0.359257	3.21566	6.10108	0.389809	0.0628666	1.23777
-20	4.28667	0.687394	0.87949	1.24771	5.565	0.325036	0.235565	0.202474	0.420907	0.906667	0.563484	0.0484731	0.180103	0.21774	0.409252	3.74088	5.54885	0.474573	0.0804991	1.43244
-40	4.90101	0.881632	1.02793	1.53792	6.35929	0.389529	0.305109	0.263003	0.499901	1.07631	0.674125	0.0615079	0.235124	0.276857	0.504592	4.21548	5.83279	0.585823	0.106128	1.66257
-60	5.42368	1.1419	1.22023	1.94766	6.84048	0.477777	0.388335	0.337548	0.609645	1.2919	0.807585	0.082271	0.304137	0.330373	0.643364	4.791	6.13821	0.721761	0.140341	1.88768
-80	5.42246	1.44624	1.4335	2.31687	7.59816	0.544452	0.484654	0.409637	0.744636	1.54451	0.959587	0.104091	0.39025	0.399223	0.829276	5.21074	6.10166	0.935407	0.181868	2.17849
-100	5.73502	1.77858	1.66641	2.91845	7.83022	0.638462	0.588145	0.506635	0.872856	1.85533	1.12837	0.133315	0.484096	0.469629	1.01766	5.51687	6.37884	1.12984	0.235777	2.5125
-120	6.29907	2.07976	1.88755	3.61201	8.01449	0.74511	0.703879	0.605315	1.02925	2.10801	1.3507	0.17141	0.588856	0.538672	1.22305	5.9337	6.53198	1.39962	0.296641	2.78921
-140	6.64106	2.33329	2.1097	4.33116	7.72065	0.84643	0.821495	0.709515	1.15011	2.45548	1.56824	0.194521	0.700147	0.612629	1.41329	6.19923	7.20509	1.66971	0.370327	3.16181
